# Supplementary material for: LeMeDISCO is a computational method for large-scale prediction & molecular interpretation of disease comorbidity
Source: Commun Biol. 2022 Aug 25;5:870. doi: 10.1038/s42003-022-03816-9 (PMC9411158; doi:10.1038/s42003-022-03816-9)
Supplement: Supplementary file 3 — Supplementary Data 1 [file 42003_2022_3816_MOESM3_ESM.xlsx]

## Sheet: Fig1a data
Neoplasms	576
Diseases of the eye and adnexa	547
Diseases of the nervous system	448
Endocrine, nutritional and metabolic diseases	412
Certain infectious and parasitic diseases	341
Diseases of the circulatory system	237
Diseases of the digestive system	216
Mental and behavioural disorders	122
Diseases of the respiratory system	117
Diseases of the genitourinary system	116
Congenital malformations, deformations and chromosomal abnormalities	111
Diseases of the blood and blood-forming organs and certain disorders involving the immune mechanism	107
Diseases of the skin and subcutaneous tissue	102
Diseases of the musculoskeletal system and connective tissue	99
Diseases of the ear and mastoid process	21
Symptoms, signs and abnormal clinical and laboratory findings, not elsewhere classified	17
Pregnancy, childbirth and the puerperium	14
Certain conditions originating in the perinatal period	11
Injury, poisoning and certain other consequences of external causes	9
Factors influencing health status and contact with health services	9

## Sheet: Fig1b data
100	0.71092
200	0.657982
300	0.589523
400	0.439579
500	0.406596
600	0.366131
700	0.345067
800	0.308758
900	0.291297
1000	0.269124
1100	0.245011
1200	0.230876
1300	0.225055
1400	0.221452
1500	0.216186
1600	0.212029
1700	0.206763
1800	0.199002
1900	0.196508
2000	0.190687
2100	0.186253
2200	0.182095
2300	0.176829
2400	0.172118
2500	0.168792
2600	0.163803
2700	0.159922
2800	0.154933
2900	0.15133
3000	0.148559
3100	0.146341
3200	0.143016
3300	0.142461
3400	0.140798
3500	0.138304
3600	0.136641
3700	0.133592
3800	0.131652
3900	0.12888
4000	0.125277
4100	0.122228
4200	0.120288
4300	0.116685
4400	0.114191
4500	0.112528
4600	0.110033
4700	0.108925
4800	0.107262
4900	0.0950665
5000	0.0199557
5100	0.0199557
5200	0.0180155
5300	0.0174612
5400	0.0138581
5500	0.0135809
5600	0.0127494
5700	0.0124723
5800	0.0108093
5900	0.0105322
6000	0.0094235
6100	0.00914634
6200	0.00859202
6300	0.00831486
6400	0.00831486
6500	0.00776053
6600	0.00776053
6700	0.00776053
6800	0.00748337
6900	0.00665188
7000	0.00665188
7100	0.00665188
7200	0.00637472
7300	0.00637472
7400	0.00637472
7500	0.00637472
7600	0.00637472
7700	0.0058204
7800	0.00554324
7900	0.00526608
8000	0.00526608
8100	0.00526608
8200	0.00526608
8300	0.00526608
8400	0.00526608
8500	0.00526608
8600	0.00526608
8700	0.00498891
8800	0.00498891
8900	0.00498891
9000	0.00471175
9100	0.00415743
9200	0.0036031
9300	0.0036031
9400	0.00304878
9500	0.00304878
9600	0.00249446
9700	0.00221729
9800	0.00221729
9900	0.00221729
10000	0.00221729
10100	0.00221729
10200	0.00221729
10300	0.00166297
10400	0.00166297
10500	0.00166297
10600	0.00166297
10700	0.00166297
10800	0.00166297
10900	0.00166297
11000	0.00166297
11100	0.00166297
11200	0.00166297
11300	0.00166297
11400	0.00166297
11500	0.00166297
11600	0.00166297
11700	0.000831486
11800	0.000831486
11900	0.000831486
12000	0.000831486
12100	0.000831486
12200	0.000277162
12300	0.000277162
12400	0.000277162
12500	0.000277162
12600	0.000277162
12700	0.000277162
12800	0.000277162
12900	0.000277162
13000	0.000277162
13100	0.000277162
13200	0.000277162
13300	0.000277162
13400	0.000277162
13500	0.000277162
13600	0.000277162
13700	0.000277162
13800	0.000277162
13900	0.000277162
14000	0.000277162
14100	0.000277162
14200	0.000277162
14300	0.000277162
14400	0.000277162
14500	0.000277162
14600	0.000277162
14700	0.000277162
14800	0.000277162
14900	0.000277162
15000	0.000277162
15100	0.000277162
15200	0.000277162
15300	0

## Sheet: Fig1c data
0.01	362012	8.47001
0.03	325456	7.61471
0.05	256856	6.00967
0.07	157097	3.67561
0.09	161951	3.78917
0.11	137075	3.20715
0.13	66810	1.56316
0.15	98388	2.30199
0.17	47362	1.10813
0.19	31026	0.725917
0.21	34103	0.797909
0.23	32183	0.752987
0.25	31551	0.7382
0.27	23411	0.547748
0.29	17755	0.415415
0.31	11930	0.279127
0.33	16805	0.393187
0.35	13727	0.321171
0.37	9770	0.228589
0.39	9791	0.22908
0.41	8888	0.207953
0.43	7458	0.174495
0.45	7360	0.172202
0.47	6791	0.158889
0.49	5497	0.128614
0.51	3953	0.0924885
0.53	5804	0.135796
0.55	4255	0.0995544
0.57	3808	0.0890959
0.59	2966	0.0693956
0.61	2872	0.0671963
0.63	3875	0.0906635
0.65	3854	0.0901722
0.67	2106	0.0492742
0.69	5293	0.123841
0.71	4182	0.0978464
0.73	2139	0.0500463
0.75	2440	0.0570888
0.77	6112	0.143003
0.79	7875	0.184252
0.81	2588	0.0605516
0.83	2577	0.0602942
0.85	552	0.0129152
0.87	630	0.0147401
0.89	1419	0.0332004
0.91	1111	0.0259941
0.93	1345	0.031469
0.95	1490	0.0348616
0.97	11252	0.263264
0.99	171471	4.01191

## Sheet: Fig1d data
50	433	0.00123256
150	422	0.00120125
250	315	0.00089667
350	312	0.00088813
450	298	0.000848278
550	352	0.00100199
650	190	0.000540848
750	173	0.000492457
850	153	0.000435525
950	121	0.000344435
1050	115	0.000327356
1150	93	0.000264731
1250	81	0.000230572
1350	100	0.000284657
1450	96	0.000273271
1550	74	0.000210646
1650	63	0.000179334
1750	53	0.000150868
1850	44	0.000125249
1950	16	4.55451e-05
2050	8	2.27726e-05
2150	0	0
2250	1	2.84657e-06
2350	0	0
2450	0	0

## Sheet: Fig1e data
0	0.977273
0.005	0.976441
0.01	0.976164
0.015	0.976164
0.02	0.97561
0.025	0.975333
0.03	0.975333
0.035	0.975333
0.04	0.974778
0.045	0.974778
0.05	0.974778
0.055	0.974778
0.06	0.973115
0.065	0.973115
0.07	0.973115
0.075	0.973115
0.08	0.973115
0.085	0.973115
0.09	0.973115
0.095	0.973115
0.1	0.970621
0.105	0.970621
0.11	0.970621
0.115	0.969789
0.12	0.969789
0.125	0.969789
0.13	0.969512
0.135	0.969235
0.14	0.968958
0.145	0.968958
0.15	0.968126
0.155	0.967018
0.16	0.967018
0.165	0.967018
0.17	0.966186
0.175	0.966186
0.18	0.965632
0.185	0.9648
0.19	0.964246
0.195	0.963415
0.2	0.963415
0.205	0.958149
0.21	0.957594
0.215	0.957317
0.22	0.956763
0.225	0.956763
0.23	0.955931
0.235	0.953991
0.24	0.952882
0.245	0.952605
0.25	0.952051
0.255	0.949279
0.26	0.949002
0.265	0.948171
0.27	0.947062
0.275	0.947062
0.28	0.945953
0.285	0.944013
0.29	0.940965
0.295	0.937084
0.3	0.936807
0.305	0.934867
0.31	0.933481
0.315	0.924889
0.32	0.924889
0.325	0.924612
0.33	0.922949
0.335	0.922118
0.34	0.918514
0.345	0.917129
0.35	0.916574
0.355	0.912694
0.36	0.889967
0.365	0.873337
0.37	0.870843
0.375	0.86918
0.38	0.866962
0.385	0.864745
0.39	0.860865
0.395	0.790466
0.4	0.789357
0.405	0.7852
0.41	0.782151
0.415	0.781319
0.42	0.777439
0.425	0.773004
0.43	0.76857
0.435	0.765798
0.44	0.762749
0.445	0.760255
0.45	0.756375
0.455	0.754989
0.46	0.745288
0.465	0.58592
0.47	0.578437
0.475	0.577328
0.48	0.576774
0.485	0.575111
0.49	0.572616
0.495	0.567905
0.5	0.565965
0.505	0.282705
0.51	0.280488
0.515	0.278271
0.52	0.276885
0.525	0.276885
0.53	0.264412
0.535	0.256375
0.54	0.25388
0.545	0.248614
0.55	0.134978
0.555	0.134701
0.56	0.132761
0.565	0.132483
0.57	0.132483
0.575	0.13082
0.58	0.129157
0.585	0.127494
0.59	0.127217
0.595	0.126386
0.6	0.125277
0.605	0.124446
0.61	0.12306
0.615	0.120288
0.62	0.120288
0.625	0.120288
0.63	0.120288
0.635	0.120288
0.64	0.120288
0.645	0.120288
0.65	0.120288
0.655	0.120288
0.66	0.120288
0.665	0.120288
0.67	0.120288
0.675	0.120288
0.68	0.120288
0.685	0.120288
0.69	0.120288
0.695	0.120288
0.7	0.120288
0.705	0.120288
0.71	0.120288
0.715	0.120288
0.72	0.120288
0.725	0.120288
0.73	0.120288
0.735	0.120288
0.74	0.120288
0.745	0.119734
0.75	0.119734
0.755	0.119734
0.76	0.119734
0.765	0.119734
0.77	0.119734
0.775	0.119734
0.78	0.118902
0.785	0.118902
0.79	0.118902
0.795	0.118902
0.8	0.118902
0.805	0.118902
0.81	0.118902
0.815	0.118902
0.82	0.118902
0.825	0.118902
0.83	0.118902
0.835	0.118902
0.84	0.118902
0.845	0.118902
0.85	0.118902
0.855	0.118902
0.86	0.118902
0.865	0.118902
0.87	0.118902
0.875	0.118902
0.88	0.118902
0.885	0.118902
0.89	0.118902
0.895	0.118902
0.9	0.118902
0.905	0.118902
0.91	0.118902
0.915	0.118902
0.92	0.118348
0.925	0.118348
0.93	0.118348
0.935	0.118348
0.94	0.118348
0.945	0.118348
0.95	0.118348
0.955	0.118348
0.96	0.118348
0.965	0.118348
0.97	0.118348
0.975	0.118348
0.98	0.118348
0.985	0.118348
0.99	0.118348
0.995	0.118348
